# Supplementary material for: The Model Study of Phase-Transitional Magnetic-Driven Micromotors for Sealing Gastric Perforation via Mg-Based Micropower Traction
Source: Nanomaterials (Basel). 2024 May 16;14(10):865. doi: 10.3390/nano14100865 (PMC11123717; doi:10.3390/nano14100865)
Supplement: Supplementary file 1 [file nanomaterials-14-00865-s001.zip]

Archive with 9 entries (9 files):
- nanomaterials-2981784-supplementary final.pdf
- Video S1.mp4
- Video S2.mp4
- Video S3.mp4
- Video S4.mp4
- Video S5.mp4
- Video S6.mp4
- Video S7.mp4
- Video S8.mp4
